# Supplementary material for: Microbial eukaryotic predation pressure and biomass at deep-sea hydrothermal vents
Source: ISME J. 2024 Jan 13;18(1):wrae004. doi: 10.1093/ismejo/wrae004 (PMC10939315; doi:10.1093/ismejo/wrae004)
Supplement: SupplementaryInformation_wrae004 [file supplementaryinformation_wrae004.zip]

Archive with 18 entries (18 files):
- figS1_new_wrae004.pdf
- figS10_new_wrae004.pdf
- figS2_new_wrae004.pdf
- figS3_new_wrae004.pdf
- figS4_new_wrae004.pdf
- figS5_new_wrae004.pdf
- figS6_new_wrae004.pdf
- figS7_new_lm_wrae004.pdf
- figS8_new_wrae004.pdf
- figS9_new_wrae004.pdf
- SupplementaryInformation_Hu-et-al_ISMEJ.docx
- SupplementaryInformation_wrae004.docx
- TableS1_wrae004.pdf
- TableS2_wrae004.pdf
- TableS3_wrae004.pdf
- TableS4_wrae004.pdf
- TableS5_wrae004.pdf
- TableS6_wrae004.pdf
